# Supplementary material for: Sources of Resistance to Fusarium solani and Associated Genomic Regions in Common Bean Diversity Panels
Source: Front Genet. 2020 Jun 16;11:475. doi: 10.3389/fgene.2020.00475 (PMC7308507; doi:10.3389/fgene.2020.00475)
Supplement: Supplementary file 1 [file Data_Sheet_1.xlsx]

## Sheet: Supplementary Table 1
Supplementary Table 1. Statistical comparisons between bean lines from the Andean Diversity Panel (ADP) and the resistant control VAX3, moderately resistant control Talon, and the susceptible control Montcalm as determined by overlapping confidence intervals and P values (α<0.05).
Linea	Marketclass/ Seed Color	Genotypeb	Mean Rank	Est. Relative Effectc	Confidence interval (95%) for relative effectd		P valuee
					Lower Limit	Upper Limit	VAX3f	Talong	Montcalmh
ADP1	Red Mottled	ROZI_KOKO	52.75	0.18772	0.17726	0.19866	NS	**	**
ADP111	Sugar	Uyole98	52.75	0.18772	0.17726	0.19866	NS	**	**
ADP186	Red	G1368	52.75	0.18772	0.17726	0.19866	NS	**	**
ADP511	Yellow	Canario	51.2	0.18772	0.17726	0.19866	NS	**	**
ADP514	Yellow	MantegaAmarela	52.75	0.18772	0.17726	0.19866	NS	**	**
ADP88	Purple Speckled	KABLANKETI	52.75	0.18772	0.17726	0.19866	NS	**	**
ADP4	Full	KILOMBERO	62.25	0.2239	0.16066	0.30326	NS	**	**
ADP481	Red Mottled	PI449428	62.25	0.2239	0.16066	0.30326	NS	**	**
ADP612	Dark Red Kidney	ICAQuimbaya	62.58	0.2239	0.16066	0.30326	NS	**	**
ADP683	Pink Mottled	IJR	62.58	0.2239	0.16066	0.30326	NS	**	**
ADP112	Red	Uyole96	71.58	0.25918	0.14464	0.42051	NS	*	**
ADP15	Dark Red Kidney	W6_16495	71.58	0.25918	0.14464	0.42051	NS	*	**
ADP2	Purple Speckled	W6_16444	72.92	0.25918	0.14464	0.42051	NS	*	**
ADP214	Black	G5087	72.33	0.25918	0.14464	0.42051	NS	*	**
ADP392	Sugar	PI309701	72.33	0.25918	0.14464	0.42051	NS	*	**
ADP42	Dark Red Kidney	MKOKOLA	73.25	0.25918	0.14464	0.42051	NS	*	**
ADP429	Pink Cranberry	PR9920_171	72.67	0.25918	0.14464	0.42051	NS	*	**
ADP444	Red Mottled	HondoValle25	72.33	0.25918	0.14464	0.42051	NS	*	**
ADP474	Red Mottled	PI527519	72.33	0.25918	0.14464	0.42051	NS	*	**
ADP519	Sugar	KatarinaCela	72.67	0.25918	0.14464	0.42051	NS	*	**
ADP621	Yellow	JaloEEP558	73.25	0.25918	0.14464	0.42051	NS	*	**
ADP626	Light Red Kidney	Badillo	73.25	0.25918	0.14464	0.42051	NS	*	**
ADP91	Manteca	W6_16560	73.25	0.25918	0.14464	0.42051	NS	*	**
ADP94	Yellow	LUSHALA	72.33	0.25918	0.14464	0.42051	NS	*	**
ADP513	Yellow	Canario	72.08	0.26008	0.18052	0.35956	NS	**	**
ADP602	Light Red Kidney	Sacramento	78.7	0.27347	0.13942	0.46719	NS	NS	**
ADP21	Yellow	MBULAMTWE	81.42	0.29536	0.17389	0.45538	NS	NS	**
ADP391	Light Red Kidney	PI308894	82.92	0.29536	0.17389	0.45538	NS	NS	**
ADP43	Dark Red Kidney	BWANA_SHAMBA	83.5	0.29536	0.17389	0.45538	NS	NS	**
ADP462	Yellow	PI527540B	83.92	0.29536	0.17389	0.45538	NS	NS	**
ADP640	White Kidney	Beluga	82	0.29536	0.17389	0.45538	NS	NS	**
ADP684	Dark Red Kidney	Majesty	82.58	0.29536	0.17389	0.45538	NS	NS	**
ADP81	Purple Speckled	KABLANKETI	83.5	0.29536	0.17389	0.45538	NS	NS	**
ADP99	Dark Red Kidney	BwanaShamba	83.5	0.29536	0.17389	0.45538	NS	NS	**
ADP604	Light Red Kidney	1062_V98	88.2	0.31689	0.17601	0.50225	*	NS	**
ADP508	Full	Calembe	91.75	0.32794	0.18373	0.5494	*	NS	**
ADP107	Purple Speckled	Mishindi	91.92	0.33064	0.182	0.52351	*	NS	**
ADP113	Cream	OPSRS4	93.25	0.33064	0.182	0.52351	*	NS	**
ADP14	Manteca	KIANGWE	91.92	0.33064	0.182	0.52351	*	NS	**
ADP351	Black	G22420	91.92	0.33064	0.182	0.52351	*	NS	**
ADP37	Manteca	W6_16488	91.75	0.33064	0.182	0.52351	*	NS	**
ADP383	Red Mottled	PI209486	92.25	0.33064	0.182	0.52351	*	NS	**
ADP390	Red	PI307808	91.5	0.33064	0.182	0.52351	*	NS	**
ADP430	Pink Mottled	PR1013_3	93	0.33064	0.182	0.52351	*	NS	**
ADP433	Red Mottled	PR9745_232	91.75	0.33064	0.182	0.52351	*	NS	**
ADP440	Purple Speckled	49_2	91.75	0.33064	0.182	0.52351	*	NS	**
ADP48	Red	W6_6534	91.5	0.33064	0.182	0.52351	*	NS	**
ADP5	Red	KABUKU	91.17	0.33064	0.182	0.52351	*	NS	**
ADP518	Yellow	MantegablancaKibala	93.58	0.33064	0.182	0.52351	*	NS	**
ADP70	Red	Msafiri	91.92	0.33064	0.182	0.52351	*	NS	**
ADP76	Purple Speckled	KABLANKETI	93.25	0.33064	0.182	0.52351	*	NS	**
ADP92	Yellow	MORO	91.5	0.33064	0.182	0.52351	*	NS	**
ADP93	Yellow	MORO	92.83	0.33064	0.182	0.52351	*	NS	**
ADP97	Manteca	Bilfa4	91.92	0.33064	0.182	0.52351	*	NS	**
ADP61	Sugar	Maulasi	95.33	0.34202	0.21922	0.5886	*	NS	**
ADP13	Red	KIBUMBULA	100.42	0.35704	0.22443	0.62875	*	NS	**
ADP376	Red	PI189408	103.17	0.36682	0.21922	0.54478	*	NS	**
ADP467	Purple Speckled	PI209808	104.08	0.36682	0.21922	0.54478	*	NS	**
ADP523	Purple Speckled	CanarioCela	102.75	0.36682	0.21922	0.54478	*	NS	**
ADP614	Light Red Kidney	ND061106	102.33	0.36682	0.21922	0.54478	*	NS	**
ADP84	Purple Speckled	KABLANKETI_NDEFU	101.42	0.36682	0.21922	0.54478	*	NS	**
ADP17	Red	W6_16529	106	0.3773	0.17632	0.63219	*	NS	**
ADP476	Yellow	Heirloom	105.42	0.3773	0.17632	0.63219	*	NS	**
ADP54	Red	W6_16447	106.25	0.3773	0.17632	0.63219	*	NS	**
ADP72	Grey	MASUSU	106	0.3773	0.17632	0.63219	*	NS	**
ADP90	Zebra	KASUKANYWELE	106.5	0.3773	0.17632	0.63219	*	NS	**
ADP630	Light Red Kidney	H9659_23_1	109.58	0.38987	0.17329	0.6613	*	NS	**
ADP101	White	Witrood	111.5	0.4021	0.23577	0.59472	*	NS	**
ADP109	Purple Speckled	Kablanketi	113.5	0.4021	0.23577	0.59472	*	NS	**
ADP11	Red	KIBOROLONI	113	0.4021	0.23577	0.59472	*	NS	**
ADP207	Jacob's Cattle	G4564	113.17	0.4021	0.23577	0.59472	*	NS	**
ADP212	Cream	G4970	111.67	0.4021	0.23577	0.59472	*	NS	**
ADP269	White	G13092	112.58	0.4021	0.23577	0.59472	*	NS	**
ADP39	Red Mottled	RoziKoko	113.17	0.4021	0.23577	0.59472	*	NS	**
ADP41	Red	MRONDO	111.67	0.4021	0.23577	0.59472	*	NS	**
ADP437	Red Mottled	PC50	113.33	0.4021	0.23577	0.59472	*	NS	**
ADP441	Yellow	91_1	111.5	0.4021	0.23577	0.59472	*	NS	**
ADP445	Red Mottled	Chijar	111.08	0.4021	0.23577	0.59472	*	NS	**
ADP59	Purple Speckled	Poto	111.5	0.4021	0.23577	0.59472	*	NS	**
ADP638	Dark Red Kidney	RedHawk	111.67	0.4021	0.23577	0.59472	*	NS	**
ADP644	Light Red Kidney	FoxFire	113	0.4021	0.23577	0.59472	*	NS	**
ADP80	Purple Speckled	KABLANKETI	111.08	0.4021	0.23577	0.59472	*	NS	**
ADP87	Purple Speckled	KABLANKETI	113	0.4021	0.23577	0.59472	*	NS	**
ADP483	Yellow	PI209815	113.58	0.40299	0.26312	0.5608	**	NS	**
ADP610	Sugar	G122	111.08	0.40299	0.26312	0.5608	**	NS	**
ADP75	Brown	MABUKU	113	0.40299	0.26312	0.5608	**	NS	**
ADP639	Light Red Kidney	Chinook2000	115.08	0.41347	0.21234	0.6486	*	NS	**
ADP82	Purple Speckled	KABLANKETI	120.92	0.42849	0.20765	0.68232	*	NS	**
ADP38	Dark Red Kidney	Moono	121.5	0.43468	0.2367	0.65614	*	NS	**
ADP428	Pink Cranberry	ColoradodelPais	122.08	0.43468	0.2367	0.65614	*	NS	**
ADP464	Full	PI353534B	122.08	0.43468	0.2367	0.65614	*	NS	**
ADP6	Dark Red Kidney	W6_16465	121.5	0.43468	0.2367	0.65614	*	NS	**
ADP103	Red	Pesa	121.92	0.43827	0.2826	0.60724	**	NS	**
ADP432	Red Mottled	PR0637_134	121.92	0.43827	0.2826	0.60724	**	NS	**
ADP435	Red Mottled	RM_05_07	122.83	0.43827	0.2826	0.60724	**	NS	**
ADP443	Red Mottled	Vazon7	123.25	0.43827	0.2826	0.60724	**	NS	**
ADP470	Black	PI527508	121.33	0.43827	0.2826	0.60724	**	NS	**
ADP477	Purple Speckled	PI527512	121	0.43827	0.2826	0.60724	**	NS	**
ADP509	Full	Fernando	123.83	0.43827	0.2826	0.60724	**	NS	**
ADP86	Purple Speckled	NYAMHONGA_MWEKUNDU	121.33	0.43827	0.2826	0.60724	**	NS	**
ADP685	Cranberry	Chianti	123	0.43917	0.31678	0.5695	**	NS	**
ADP510	Jacob's Cattle	Ohliodeperdiz	122.3	0.44497	0.2587	0.64822	*	NS	**
ADP27	Manteca	Incomparable	124.83	0.44875	0.23422	0.68438	*	NS	**
ADP3	Red	KIDUNGU	125.75	0.44875	0.23422	0.68438	*	NS	**
ADP33	Red	KIJIVU	124.83	0.44875	0.23422	0.68438	*	NS	**
ADP44	Purple Speckled	KIJIVU	124.08	0.44875	0.23422	0.68438	*	NS	**
ADP47	Black	MSOLINI	124.08	0.44875	0.23422	0.68438	*	NS	**
ADP49	Dark Red Kidney	W6_16546	124.42	0.44875	0.23422	0.68438	*	NS	**
ADP50	Grey	SALUNDE	125.42	0.44875	0.23422	0.68438	*	NS	**
ADP58	Red	CANADA	125.75	0.44875	0.23422	0.68438	*	NS	**
ADP601	Dark Red Kidney	Camelot	124.83	0.44875	0.23422	0.68438	*	NS	**
ADP641	Cranberry	Capri	125.17	0.44875	0.23422	0.68438	*	NS	**
ADP651	Light Red Kidney	K59	126.5	0.44875	0.23422	0.68438	*	NS	**
ADP368	Cream	G23093	127.25	0.45863	0.21606	0.72271	*	NS	*
ADP665	White Kidney	USWK_CBB17	130.83	0.46377	0.23019	0.71454	*	NS	*
ADP515	Yellow	KatarinaKibala	128.25	0.46582	0.22955	0.71861	*	NS	*
ADP96	Dark Red Kidney	Rojo	131.17	0.47086	0.28265	0.6678	**	NS	**
ADP74	Purple Speckled	KABLANKETI	132	0.47176	0.30954	0.64021	**	NS	**
ADP102	Purple Speckled	Jesca	132.75	0.47355	0.30675	0.64652	**	NS	**
ADP225	Light Red Kidney	G6415	131.25	0.47355	0.30675	0.64652	**	NS	**
ADP438	Red Mottled	46_1	131.83	0.47355	0.30675	0.64652	**	NS	**
ADP446	Red Mottled	Raz25	131.58	0.47355	0.30675	0.64652	**	NS	**
ADP600	White Kidney	K07921	133.33	0.47355	0.30675	0.64652	**	NS	**
ADP611	Red Mottled	PompadourB	132.33	0.47355	0.30675	0.64652	**	NS	**
ADP629	Light Red Kidney	H9659_27_10	133.33	0.47355	0.30675	0.64652	**	NS	**
ADP648	Light Red Kidney	RedKloud	133.67	0.47355	0.30675	0.64652	**	NS	**
ADP687	Light Red Kidney	PinkPanther	132.33	0.47355	0.30675	0.64652	**	NS	**
ADP85	Purple Speckled	KABLANKETI	132	0.47355	0.30675	0.64652	**	NS	**
ADP686	Cranberry	UCD707	132.33	0.47445	0.3401	0.61263	**	NS	**
ADP20	Yellow	KIGOMA	135.25	0.48134	0.24188	0.72975	*	NS	*
ADP657	Light Red Kidney	Kardinal	132.42	0.48224	0.25993	0.71186	*	NS	**
ADP367	Sugar	G23086	135.42	0.48493	0.27909	0.69606	**	NS	**
ADP431	Pink Cranberry	Gurabo5	135.17	0.48493	0.27909	0.69606	**	NS	**
ADP436	Red Mottled	JB178	136.33	0.48493	0.27909	0.69606	**	NS	**
ADP454	Red Mottled	INIAP429	135.92	0.48493	0.27909	0.69606	**	NS	**
ADP667	Light Red Kidney	VA19	134	0.48493	0.27909	0.69606	**	NS	**
ADP73	Brown	MASUSU	135.33	0.48493	0.27909	0.69606	**	NS	**
ADP110	Sugar	SUG131	138.75	0.49541	0.24193	0.75129	*	NS	*
ADP247	Sugar	G9975	138.33	0.49541	0.24193	0.75129	*	NS	*
ADP53	Red	MAHARAGE_MAKUBWA	139	0.49541	0.24193	0.75129	*	NS	*
ADP616	Light Red Kidney	OAC_Lyrick	137.25	0.49541	0.24193	0.75129	*	NS	*
ADP681	Cranberry	Belagio	140.33	0.50614	0.31015	0.70024	**	NS	**
ADP468	Manteca	PI527538	141.67	0.50973	0.36945	0.64849	**	NS	**
ADP603	Light Red Kidney	Wallace773_V98	142.08	0.50973	0.36945	0.64849	**	NS	**
ADP18	Dark Red Kidney	SODAN	146.25	0.52021	0.30733	0.72595	**	NS	*
ADP26	Black	Black_Wonder	145.58	0.52021	0.30733	0.72595	**	NS	*
ADP46	Dark Red Kidney	RH4	144.67	0.52021	0.30733	0.72595	**	NS	*
ADP55	Red Speckled	KABUKU	145.33	0.52021	0.30733	0.72595	**	NS	*
ADP355	White Kidney	G22513	148.25	0.52545	0.23902	0.79595	*	NS	*
ADP674	White Kidney	UCD0704	149.83	0.53278	0.30312	0.74926	**	NS	*
ADP67	Yellow	NJANO	150.5	0.53368	0.32645	0.72983	**	NS	*
ADP647	Light Red Kidney	RedKanner	151.08	0.53872	0.31817	0.745	**	NS	*
ADP643	Cranberry	Cardinal	150.5	0.54006	0.26373	0.79365	*	NS	*
ADP324	Dark Red Kidney	G20729	152	0.54207	0.25368	0.80461	*	NS	NS
ADP337	White Kidney	G21303	152	0.54207	0.25368	0.80461	*	NS	NS
ADP60	Dark Red Kidney	CANADA	152	0.54207	0.25368	0.80461	*	NS	NS
ADP69	Purple Speckled	SOYA	152	0.54207	0.25368	0.80461	*	NS	NS
ADP615	Light Red Kidney	Litekid	152.92	0.54232	0.3713	0.70384	**	NS	**
ADP613	Dark Red Kidney	02_385_14	155	0.54437	0.31933	0.75255	**	NS	*
ADP183	Cream	G994	151.92	0.54501	0.40489	0.6783	**	*	**
ADP51	Purple Speckled	RH3	151.58	0.54501	0.40489	0.6783	**	*	**
ADP680	Light Red Kidney	Clouseau	151.75	0.54501	0.40489	0.6783	**	*	**
ADP89	Purple Speckled	KABLANKETI	151.58	0.54501	0.40489	0.6783	**	*	**
ADP619	Jacob's Cattle	UCD0906	155.67	0.55279	0.3171	0.76679	**	NS	*
ADP460	Purple Mottled	PI331356B	154.58	0.55639	0.36667	0.73087	**	NS	*
ADP672	Dark Red Kidney	CDRK	155.17	0.55639	0.36667	0.73087	**	NS	*
ADP607	Light Red Kidney	NY105	154.75	0.55729	0.40008	0.70372	**	*	**
ADP116	Black	A800	159	0.56687	0.31677	0.78678	**	NS	*
ADP124	Red	Maini	158.17	0.56687	0.31677	0.78678	**	NS	*
ADP24	Yellow	YELLOW	159	0.56687	0.31677	0.78678	**	NS	*
ADP277	Purple Speckled	G13778	159.25	0.56687	0.31677	0.78678	**	NS	*
ADP303	Cream	G17913	158.58	0.56687	0.31677	0.78678	**	NS	*
ADP31	Dark Red Kidney	RH11	157.58	0.56687	0.31677	0.78678	**	NS	*
ADP465	Cream	PI321094D	157.75	0.56687	0.31677	0.78678	**	NS	*
ADP65	Light Red Kidney	W6_16501	158.33	0.56687	0.31677	0.78678	**	NS	*
ADP7	Full	BUKOBA	159.62	0.56687	0.31677	0.78678	**	NS	*
ADP83	Purple Speckled	W6_16547	158.33	0.56687	0.31677	0.78678	**	NS	*
ADP57	Dark Red Kidney	KIJIVU	159.83	0.56776	0.3395	0.77031	**	NS	*
ADP598	Dark Red Kidney	Charlevoix	157.5	0.56776	0.3395	0.77031	**	NS	*
ADP56	Purple Speckled	SOYA	158.75	0.56896	0.3605	0.7554	**	NS	*
ADP471	Yellow	PI527537C	162.83	0.5749	0.3795	0.74926	**	NS	*
ADP649	Light Red Kidney	Kamiakin	161.92	0.57759	0.41007	0.72888	**	*	*
ADP617	Cranberry	RedRider	162.17	0.58119	0.50943	0.64964	**	**	**
ADP656	Dark Red Kidney	RoyalRed	162.75	0.58119	0.50943	0.64964	**	**	**
ADP417	Light Red Kidney	PI451906	162.75	0.58189	0.31376	0.80876	**	NS	NS
ADP98	Dark Red Kidney	Selian97	159.92	0.58189	0.31376	0.80876	**	NS	NS
ADP517	Full	CariocaKibala	163.08	0.58393	0.31315	0.81177	**	NS	NS
ADP475	Yellow	PI319706	163.5	0.58897	0.37724	0.772	**	NS	*
ADP66	Yellow	NJANO	163.67	0.58897	0.37724	0.772	**	NS	*
ADP100	Purple Mottled	EG21	164.17	0.59167	0.40582	0.7544	**	*	*
ADP105	Red	Sewani_97	166.08	0.59167	0.40582	0.7544	**	*	*
ADP106	Purple Speckled	Zawadi	165.67	0.59167	0.40582	0.7544	**	*	*
ADP114	Sugar	OPS_RS1	163.58	0.59167	0.40582	0.7544	**	*	*
ADP117	Purple Mottled	A483	166.42	0.59167	0.40582	0.7544	**	*	*
ADP642	Cranberry	TaylorHort	164.33	0.59167	0.40582	0.7544	**	*	*
ADP346	Red Mottled	G22246	166.33	0.59326	0.29677	0.83414	**	NS	NS
ADP52	Purple Speckled	RH9	167.83	0.59945	0.32952	0.81975	**	NS	NS
ADP675	Cranberry	UCD0801	169	0.59945	0.32952	0.81975	**	NS	NS
ADP516	Yellow	MantegaKibala	171.9	0.61323	0.48186	0.72988	**	**	**
ADP22	Red	KISAPURI	172.5	0.61352	0.33029	0.83597	**	NS	NS
ADP653	Dark Red Kidney	USDK_CBB_15	171.17	0.61627	0.32656	0.84136	**	NS	NS
ADP119	Red Mottled	A193	172.08	0.61647	0.59995	0.63272	**	**	**
ADP457	Red Mottled	INIAP481	172.08	0.61647	0.59995	0.63272	**	**	**
ADP628	Light Red Kidney	H9659_27_7	172.08	0.61647	0.59995	0.63272	**	**	**
ADP634	Light Red Kidney	UC_RedKidney	172.08	0.61647	0.59995	0.63272	**	**	**
ADP637	Light Red Kidney	Isabella	172.08	0.61647	0.59995	0.63272	**	**	**
ADP608	Cranberry	UI_51	174.42	0.62425	0.41904	0.79259	**	*	NS
ADP62	Red Speckled	MAULASI	175.67	0.6261	0.32866	0.85093	**	NS	NS
ADP16	Red	GOLOLI	175.42	0.62784	0.49658	0.74251	**	**	**
ADP670	Dark Red Kidney	AC_Calmont	175.75	0.62784	0.49658	0.74251	**	**	**
ADP213	Grey	G5034	179.17	0.63832	0.41799	0.81235	**	*	NS
ADP310	Cranberry	G18356	179.08	0.63832	0.41799	0.81235	**	*	NS
ADP633	Light Red Kidney	TARS_HT2	177.08	0.63832	0.41799	0.81235	**	*	NS
ADP23	Red	MSHORONYLONI	178	0.63867	0.32718	0.86483	**	NS	NS
ADP121	Sugar	KranskopHR1	180.5	0.63922	0.45207	0.79166	**	*	NS
ADP646	Light Red Kidney	Myasi	178.67	0.63927	0.41295	0.81671	**	*	NS
ADP45	Purple Speckled	RH12	179.08	0.6497	0.39096	0.84235	**	*	NS
ADP168	Pink Cranberry	KANYEBWA	183.75	0.65334	0.41284	0.83441	**	*	NS
ADP19	Zebra	KASUKANYWELE	182.25	0.65334	0.41284	0.83441	**	*	NS
ADP664	White Kidney	SilverCloud	184.75	0.65334	0.41284	0.83441	**	*	NS
ADP679	Dark Red Kidney	RedRover	183.25	0.65334	0.41284	0.83441	**	*	NS
ADP12	Dark Red Kidney	W6_16489	184.33	0.66043	0.51191	0.78275	**	**	*
ADP605	Light Red Kidney	1132_V96	185.58	0.66312	0.56585	0.74821	**	**	*
ADP618	Light Red Kidney	AC_Elk	184.5	0.66312	0.56585	0.74821	**	**	*
ADP624	Cranberry	Dolly	185.58	0.66312	0.56585	0.74821	**	**	*
ADP10	Dark Red Kidney	CANADA	191.33	0.68498	0.43578	0.85914	**	*	NS
ADP627	Light Red Kidney	H9659_21_1	190	0.68498	0.43578	0.85914	**	*	NS
ADP677	Cranberry	Etna	191.83	0.68498	0.43578	0.85914	**	*	NS
ADP79	Purple Speckled	LUNGEMBA	182.92	0.68498	0.43578	0.85914	**	*	NS
ADP122	Sugar	Kranskop	192.92	0.68593	0.43082	0.86259	**	*	NS
ADP95	Zebra	CANADA	194.42	0.69571	0.58672	0.78629	**	**	*
ADP68	Purple Mottled	Soya	193.75	0.69755	0.43257	0.87415	**	*	NS
ADP78	Purple Speckled	W6_16535	192.83	0.69755	0.43257	0.87415	**	*	NS
ADP108	Yellow	Njano	196.72	0.7	0.43155	0.87711	**	*	NS
ADP32	Dark Red Kidney	RH21	194.92	0.7	0.43155	0.87711	**	*	NS
ADP34	Purple Speckled	KIJIVU	193.67	0.7	0.43155	0.87711	**	*	NS
ADP64	Yellow	W6_16500	194	0.7	0.43155	0.87711	**	*	NS
ADP663	Cranberry	USCR_CBB_20	196.75	0.7	0.43155	0.87711	**	*	NS
ADP478	Full	PI353536	198.08	0.70299	0.42577	0.88258	**	*	NS
ADP661	Cranberry	USCR7	198	0.70709	0.53194	0.83651	**	**	NS
ADP40	Red	KATWELA	197.17	0.70978	0.58227	0.81082	**	**	NS
ADP650	Light Red Kidney	K42	197.17	0.70978	0.58227	0.81082	**	**	NS
ADP662	Cranberry	USCR9	199.25	0.70978	0.58227	0.81082	**	**	NS
ADP71	Grey	NJANO_DOLEA	198.42	0.70978	0.58227	0.81082	**	**	NS
ADP242	Cranberry	G9013	200.42	0.71756	0.45578	0.88462	**	**	NS
ADP654	Dark Red Kidney	USDK4	199	0.71756	0.45578	0.88462	**	**	NS
ADP28	Manteca	Sisi	204.42	0.73014	0.45242	0.89797	**	**	NS
ADP118	Sugar	Werna	204.5	0.73164	0.4566	0.89783	**	**	NS
ADP676	Light Red Kidney	CELRK	203.42	0.73164	0.4566	0.89783	**	**	NS
ADP678	Cranberry	Hooter	207.42	0.73967	0.56	0.86346	**	**	NS
ADP659	Light Red Kidney	USLK1	205.17	0.73982	0.56251	0.86244	**	**	NS
ADP625	Cranberry	Micran	205.67	0.74237	0.61459	0.83866	**	**	NS
ADP631	Light Red Kidney	OAC_Inferno	206.17	0.74237	0.61459	0.83866	**	**	NS
ADP29	Dark Red Kidney	RH2	208.92	0.74666	0.45192	0.91261	**	**	NS
ADP205	Red Mottled	G4494	209.83	0.75644	0.61476	0.85776	**	**	NS
ADP666	White Kidney	USWK6	211.83	0.75644	0.61476	0.85776	**	**	NS
ADP30	Black	RH6	211.33	0.75739	0.6047	0.86401	**	**	NS
ADP620	Red Speckled	UCD0405	212.67	0.75923	0.44796	0.92379	**	**	NS
ADP658	Light Red Kidney	Blush	212.92	0.76781	0.56297	0.89413	**	**	NS
ADP622	Jacob's Cattle	UCD0701	214	0.77146	0.60649	0.88048	**	**	NS
ADP623	Dark Red Kidney	Drake	213.67	0.77146	0.60649	0.88048	**	**	NS
ADP652	White Kidney	Lisa	214.83	0.77146	0.60649	0.88048	**	**	NS
ADP673	Dark Red Kidney	UC_Nichols	216.67	0.77146	0.60649	0.88048	**	**	NS
ADP232	White	G7930	217.52	0.78648	0.59962	0.90011	**	**	NS
ADP115	Sugar	Bonus	223.75	0.80309	0.66239	0.89413	**	**	NS
ADP655	Dark Red Kidney	Fiero	227	0.81133	0.45428	0.95591	**	**	NS
ADP25	Purple Speckled	RUHONDELA	231.25	0.82949	0.59541	0.94071	**	**	NS
ADP172	Red	ADP172	236.75	0.84975	0.73379	0.92027	**	**	NS
ADP660	Cranberry	Krimson	238.33	0.8507	0.71858	0.92663	**	**	NS
ADP120	Sugar	Tygerberg	240.33	0.86233	0.73038	0.93491	**	**	NS
aADP genotype as previously described (Cichy et al. 2015).
bVAX3 was utilized as the resistant control.
cEstimated relative effect was determined using the mean ranks for each bean line among all the observations within the experiment. Relative effects range between the values of 0 and 1.0 (Shah and Madden, 2004).
d95% confidence intervals were generated from the relative effect values.
eP values (α=0.05) were generated as prevously described (Altman and Bland 2011). * indicates significance at P<0.05. ** indicates significance at P<0.01, NS indicates no significant difference between the bean line and the designated control line.
fThe mean rank, estimated relative effect, lower and upper confidence intervals for VAX3 were 52.8, 0.19, 0.18 and 0.20, respectively.
gThe mean rank, estimated relative effect, lower and upper confidence intervals for Talon were 113.2, 0.40, 0.24, and 0.60, respectively.
hThe mean rank, estimated relative effect, lower and upper confidence intervals for Montcalm were 223.7, 0.80, 0.65, and 0.90, respectively.

## Sheet: Supplmentary Table 2
Supplementary Table 2. Statistical comparisons between bean lines from the Middle American Diversity Panel (MDP) and the resistant control VAX3, moderately resistant control Talon, and the susceptible control Montcalm as determined by overlapping confidence intervals and P values (α<0.05).
Linea	Marketclass/Seed Color	Genotypeb	Mean Rank	Est. Relative Effectc	Confidence interval (95%) for relative effectd		P valuee
					Lower Limit	Upper Limit	VAX3f	Talong	Montcalmh
MDP113	Pinto	Fargo	65.92	0.24424	0.23302	0.25583	NS	**	**
MDP126	Black	Loreto	71.17	0.24424	0.23302	0.25583	NS	**	**
MDP134	Navy	Navigator	65.8	0.24424	0.23302	0.25583	NS	**	**
MDP140	Small Red	Ember	65.92	0.24424	0.23302	0.25583	NS	**	**
MDP216	Black	I9365_31	65.92	0.24424	0.23302	0.25583	NS	**	**
MDP267	Pink	Victor	65.92	0.24424	0.23302	0.25583	NS	**	**
MDP332	Black	CDC_Jet	65.92	0.24424	0.23302	0.25583	NS	**	**
MDP349	Black	Harrowhawk	65.92	0.24424	0.23302	0.25583	NS	**	**
MDP52	Pinto	I06_2575_17	65.92	0.24424	0.23302	0.25583	NS	**	**
MDP55	Navy	Sanilac	67.3	0.24424	0.23302	0.25583	NS	**	**
MDP9	Small Red	AC_Redbond	65.92	0.24424	0.23302	0.25583	NS	**	**
MDP142	Pink	ROG_312	79.5	0.29589	0.20533	0.40621	NS	**	**
MDP167	Pinto	UI_126	78.83	0.29589	0.20533	0.40621	NS	**	**
MDP302	Pinto	ND_307	75.5	0.29589	0.20533	0.40621	NS	**	**
MDP32	Black	DPC_4	78.83	0.29589	0.20533	0.40621	NS	**	**
MDP329	Great Northern	CDC_Crocus	78.5	0.29589	0.20533	0.40621	NS	**	**
MDP331	Black	CDC_Expresso	80.92	0.29589	0.20533	0.40621	NS	**	**
MDP403	Navy	McHale	78.5	0.29589	0.20533	0.40621	NS	**	**
MDP129	Navy	Voyager	80.7	0.30622	0.19948	0.43901	NS	**	**
MDP131	Pink	Pink_Floyd	79.8	0.30622	0.19948	0.43901	NS	**	**
MDP187	Great Northern	GN_Star	82.88	0.32172	0.19138	0.48759	NS	**	**
MDP290	Tan	BAT_477	85.25	0.32172	0.19138	0.48759	NS	**	**
MDP13	Navy	AC_Polaris	88.75	0.32908	0.18796	0.51008	NS	**	**
MDP14	Great Northern	AC_Resolute	88	0.32908	0.18796	0.51008	NS	**	**
MDP146	Black	Black_Knight	87.17	0.32908	0.18796	0.51008	NS	**	**
MDP15	Small Red	AC_Earlired	88.92	0.32908	0.18796	0.51008	NS	**	**
MDP159	Small Red	UI_37	88.92	0.32908	0.18796	0.51008	NS	**	**
MDP201	Great Northern	NE1_09_20	89.08	0.32908	0.18796	0.51008	NS	**	**
MDP203	Pinto	NE2_09_1	88.75	0.32908	0.18796	0.51008	NS	**	**
MDP239	Pinto	USPT_CBB_5	89.08	0.32908	0.18796	0.51008	NS	**	**
MDP268	Pink	USWA_61	88.75	0.32908	0.18796	0.51008	NS	**	**
MDP286	Pink	A285	88.92	0.32908	0.18796	0.51008	NS	**	**
MDP3	Pinto	BelDakMi_RR_5	88.75	0.32908	0.18796	0.51008	NS	**	**
MDP383	Pinto	Apache	87.17	0.32908	0.18796	0.51008	NS	**	**
MDP395	Black	Black_Velvet	88	0.32908	0.18796	0.51008	NS	**	**
MDP43	Small Red	TARS09_RR007	88	0.32908	0.18796	0.51008	NS	**	**
MDP61	Navy	Neptune	87.17	0.32908	0.18796	0.51008	NS	**	**
MDP66	Black	C_20	87.17	0.32908	0.18796	0.51008	NS	**	**
MDP7	Great Northern	BelNeb_RR_1	89.08	0.32908	0.18796	0.51008	NS	**	**
MDP78	Navy	Mackinac	89.08	0.32908	0.18796	0.51008	NS	**	**
MDP96	Black	Cornell 49-242	88.75	0.32908	0.18796	0.51008	NS	**	**
MDP99	Pink	S08418	87.17	0.32908	0.18796	0.51008	NS	**	**
MDP133	Navy	Medalist	93.8	0.34605	0.1801	0.56082	NS	**	**
MDP339	Navy	Nautica	92.9	0.34605	0.1801	0.56082	NS	*	**
MDP382	Pinto	Sequoia	92.9	0.34605	0.1801	0.56082	NS	*	**
MDP392	Black	B05055	96	0.34605	0.1801	0.56082	NS	*	**
MDP90	Navy	Albion	91.3	0.34605	0.1801	0.56082	NS	*	**
MDP17	Pinto	Ouray	94.42	0.34754	0.2325	0.48384	*	**	**
MDP328	Great Northern	CDC_Nordic	93.83	0.34754	0.2325	0.48384	*	**	**
MDP356	Navy	HY_4181	92.17	0.34754	0.2325	0.48384	*	**	**
MDP41	Black	Aifi_Wuriti	93.83	0.34754	0.2325	0.48384	*	**	**
MDP87	Black	Condor	94.08	0.34754	0.2325	0.48384	*	**	**
MDP145	Pink	ROG_312	96.08	0.35361	0.17687	0.58262	*	*	**
MDP109	Pinto	Poncho	95.83	0.36139	0.17357	0.6045	*	*	**
MDP304	Navy	Arthur	95.83	0.36139	0.17357	0.6045	*	*	**
MDP346	Navy	Lightning	98.4	0.3682	0.23522	0.52497	*	**	**
MDP350	Black	AC_Harblack	101.5	0.3682	0.23522	0.52497	*	**	**
MDP223	Pinto	Burke	98.9	0.3715	0.1677	0.64261	*	NS	**
MDP319	Navy	Reliant	103.5	0.3715	0.16923	0.6321	*	NS	**
MDP1005	Great Northern	belmineb_2	100.58	0.38073	0.22564	0.56495	*	*	**
MDP111	Pinto	Buckskin	101.58	0.38073	0.22564	0.56495	*	*	**
MDP170	Small Red	UI_239	103.72	0.38073	0.22564	0.56495	*	*	**
MDP179	Great Northern	UI-425	101.67	0.38073	0.22564	0.56495	*	*	**
MDP18	Pinto	Grand_Mesa	102.42	0.38073	0.22564	0.56495	*	*	**
MDP214	Pinto	ICB_12	104.08	0.38073	0.22564	0.56495	*	*	**
MDP35	Pink	PR_0401_259	103	0.38073	0.22564	0.56495	*	*	**
MDP353	Navy	AC_Compass	103.5	0.38073	0.22564	0.56495	*	*	**
MDP357	Great Northern	Gemini	105.5	0.38073	0.22564	0.56495	*	*	**
MDP47	Navy	F07_004_9_1	102.83	0.38073	0.22564	0.56495	*	*	**
MDP53	Black	F04_2801_4_1_2	104.08	0.38073	0.22564	0.56495	*	*	**
MDP85	Black	Jaguar	102.17	0.38073	0.22564	0.56495	*	*	**
MDP122	Pinto	Durango	100.5	0.38482	0.16397	0.66663	*	NS	**
MDP74	Navy	Huron	103.1	0.38482	0.16397	0.66663	*	NS	**
MDP180	Great Northern	BelNeb-RR-2	109.63	0.39919	0.24239	0.57994	**	*	**
MDP73	Pinto	Aztec	109	0.40526	0.2167	0.62693	*	NS	**
MDP120	Pinto	La_Paz	111	0.40803	0.22741	0.61766	*	NS	**
MDP161	Pinto	Common Pinto	112.7	0.40803	0.22741	0.61766	*	NS	**
MDP173	Black	UI_911	108.6	0.40803	0.22741	0.61766	*	NS	**
MDP231	Pinto	Othello	113.4	0.40803	0.22741	0.61766	*	NS	**
MDP306	Navy	Avalanche	111	0.40803	0.22741	0.61766	*	NS	**
MDP1004	Great Northern	belmineb_1	109.25	0.41392	0.22934	0.62657	*	NS	**
MDP1011	Great Northern	monterrey	109.25	0.41392	0.22934	0.62657	*	NS	**
MDP11	Pinto	AC_Island	113.08	0.41392	0.22934	0.62657	*	NS	**
MDP114	Pinto	Agassiz	109.25	0.41392	0.22934	0.62657	*	NS	**
MDP124	Black	Shania	110.33	0.41392	0.22934	0.62657	*	NS	**
MDP16	Pinto	Bill_Z	112	0.41392	0.22934	0.62657	*	NS	**
MDP164	Pinto	Kimberly	111.75	0.41392	0.22934	0.62657	*	NS	**
MDP168	Pinto	UI_196	113.08	0.41392	0.22934	0.62657	*	NS	**
MDP195	Pinto	ABCP_8	113.08	0.41392	0.22934	0.62657	*	NS	**
MDP199	Great Northern	NE1-09-13	112.92	0.41392	0.22934	0.62657	*	NS	**
MDP228	Pinto	Nodak	111.92	0.41392	0.22934	0.62657	*	NS	**
MDP380	Pinto	Jackpot	111	0.41392	0.22934	0.62657	*	NS	**
MDP40	Small Red	Dehoro	110	0.41392	0.22934	0.62657	*	NS	**
MDP88	Black	Zorro	114	0.41996	0.15027	0.7481	**	NS	**
MDP330	Pinto	CDC_Pintium	116.08	0.43238	0.27226	0.60813	**	NS	**
MDP89	Pinto	Santa_Fe	115.33	0.43238	0.27226	0.60813	**	NS	**
MDP67	Navy	Laker	120.92	0.43746	0.21639	0.68672	*	NS	**
MDP166	Pinto	UI_123	120.58	0.43845	0.22557	0.67689	*	NS	**
MDP169	Small Red	UI_228	119.17	0.43845	0.22557	0.67689	*	NS	**
MDP198	Pinto	ABCP_17	118.17	0.43845	0.22557	0.67689	*	NS	**
MDP316	Pinto	Hatton	116.25	0.43845	0.22557	0.67689	*	NS	**
MDP327	Navy	CDC_yellowcap	119.5	0.43845	0.22557	0.67689	*	NS	**
MDP197	Pinto	ABCP_15	117.92	0.44622	0.22359	0.69294	*	NS	**
MDP27	Black	Xan_176	120.42	0.44622	0.22359	0.69294	*	NS	**
MDP271	Small Red	Rojo_Chiquito	119	0.44622	0.22359	0.69294	*	NS	**
MDP334	Pink	CDC_Camino	120.42	0.44622	0.22359	0.69294	*	NS	**
MDP93	Red	Merlot	117	0.44622	0.22359	0.69294	*	NS	**
MDP244	Small Red	Coulee	118.4	0.44785	0.23238	0.68502	**	NS	**
MDP297	Great Northern	GN9_1	122.6	0.44785	0.23238	0.68502	**	NS	**
MDP298	Pinto	PT9_17	118.4	0.44785	0.23238	0.68502	**	NS	**
MDP374	Pink	UCD_9623	118.8	0.44785	0.23238	0.68502	**	NS	**
MDP44	Pinto	TARS09_RR023	123.6	0.44785	0.23238	0.68502	**	NS	**
MDP233	Pinto	NW_410	125.25	0.44897	0.23272	0.68652	**	NS	**
MDP393	Navy	Avanti	127.38	0.44897	0.23272	0.68652	**	NS	**
MDP333	Pink	CDC_Rosalee	123.92	0.45691	0.26402	0.66376	**	NS	**
MDP172	Black	UI_906	125	0.46557	0.27893	0.66245	**	NS	**
MDP19	Pinto	Fisher	125.67	0.46557	0.27893	0.66245	**	NS	**
MDP207	Pinto	NE2-09-10	124.33	0.46557	0.27893	0.66245	**	NS	**
MDP31	Small White	Verano	125.5	0.46557	0.27893	0.66245	**	NS	**
MDP320	Navy	Vista	124.42	0.46557	0.27893	0.66245	**	NS	**
MDP384	Pinto	Fiesta	126.25	0.46557	0.27893	0.66245	**	NS	**
MDP394	Navy	Midland	124.42	0.46557	0.27893	0.66245	**	NS	**
MDP50	Black	F04_2801_4_6_6	123.25	0.46557	0.27893	0.66245	**	NS	**
MDP259	Small White	Hyden	129.4	0.47001	0.28935	0.65894	**	NS	**
MDP206	Pinto	NE2_09_8	126.83	0.47075	0.22421	0.73257	**	NS	**
MDP280	Pink	Harold	131	0.47729	0.2273	0.73927	**	NS	**
MDP54	Navy	Michelite	128.3	0.47729	0.2273	0.73927	**	NS	**
MDP291	Tan	SEA_10	127.58	0.47801	0.22287	0.74527	**	NS	**
MDP125	Black	Bandit	128.33	0.47853	0.22341	0.74546	**	NS	**
MDP217	Black	92BG_7	125.83	0.47853	0.12771	0.85198	**	NS	**
MDP181	Great Northern	BelMiNeb-RR-1	132.7	0.48662	0.22459	0.75627	**	NS	**
MDP220	Great Northern	JM_24	131.33	0.4901	0.27523	0.70871	**	NS	**
MDP79	Pinto	Kodiak	130.75	0.4901	0.27523	0.70871	**	NS	**
MDP123	Pinto	Sonora	138.08	0.49787	0.27295	0.72367	**	NS	**
MDP141	Small Red	Garnet	132.83	0.49787	0.27295	0.72367	**	NS	**
MDP165	Great Northern	Sawtooth	132.17	0.49787	0.27295	0.72367	**	NS	**
MDP272	Red Mottled	Indeterminate Jamaica Red	132.17	0.49787	0.27295	0.72367	**	NS	**
MDP1	Great Northern	BelMiNeb_RR_2	135.17	0.49876	0.29008	0.70787	**	NS	**
MDP112	Pinto	Flint	134.83	0.49876	0.29008	0.70787	**	NS	**
MDP160	Pink	UI_537	134.33	0.49876	0.29008	0.70787	**	NS	**
MDP193	Great Northern	ABC_Weihing	135.75	0.49876	0.29008	0.70787	**	NS	**
MDP234	Pinto	PT7_2	137.38	0.49876	0.23965	0.75853	**	NS	**
MDP26	Small Red	DOR_364	133.17	0.49876	0.29008	0.70787	**	NS	**
MDP28	Small Red	PR_0340_3_3_1	134.83	0.49876	0.29008	0.70787	**	NS	**
MDP295	Small Red	SR9_4	127.75	0.49876	0.11957	0.87938	**	NS	**
MDP322	Black	Blackjack	133.17	0.49876	0.29008	0.70787	**	NS	**
MDP48	Red	F07_449_9_3	134	0.49876	0.29008	0.70787	**	NS	**
MDP51	Black	F04_2801_4_5_1	136.08	0.49876	0.29008	0.70787	**	NS	**
MDP8	Great Northern	BelMiNeb_RMR_8	134.33	0.49876	0.29008	0.70787	**	NS	**
MDP222	Great Northern	Quincy	138.1	0.50877	0.27301	0.74067	**	NS	**
MDP230	Pinto	92US_1006	134.6	0.50877	0.27301	0.74067	**	NS	**
MDP130	Navy	Seabiskit	134	0.50983	0.29822	0.71796	**	NS	**
MDP258	Small White	NW_395	136.7	0.50983	0.29822	0.71796	**	NS	**
MDP336	Navy	OAC_Rex	138.1	0.50983	0.29822	0.71796	**	NS	**
MDP77	Navy	Newport	136.5	0.50983	0.29822	0.71796	**	NS	**
MDP128	Navy	Ensign	140.58	0.51722	0.33958	0.69057	**	NS	**
MDP162	Small Red	Common Red Mexican	139.17	0.51722	0.33958	0.69057	**	NS	**
MDP163	Pinto	IP08_2	136.92	0.51722	0.33958	0.69057	**	NS	**
MDP323	Pinto	GTS_900	138.17	0.51722	0.33958	0.69057	**	NS	**
MDP24	Pinto	Croissant	139.5	0.52328	0.28915	0.74754	**	NS	**
MDP300	Pinto	Lariat	140.3	0.52328	0.28915	0.74754	**	NS	**
MDP296	Great Northern	GN9_4	141.1	0.52539	0.22306	0.81008	**	NS	**
MDP317	Navy	Crestwood	144.2	0.52539	0.22306	0.81008	**	NS	**
MDP372	Small White	UCD_96114	142.2	0.52539	0.22306	0.81008	**	NS	**
MDP307	Black	Eclipse	141.83	0.53106	0.28753	0.76055	**	NS	**
MDP282	Pink	URS-117	144.4	0.53199	0.37397	0.6838	**	NS	**
MDP205	Pinto	NE2_09_4	143.42	0.53682	0.28596	0.77021	**	NS	**
MDP176	Great Northern	UI_59	142.13	0.54722	0.22687	0.83254	**	NS	**
MDP218	Black	ICB_10	151.5	0.54722	0.22687	0.83254	**	NS	**
MDP386	Pinto	Buster	149.08	0.54952	0.33242	0.74915	**	NS	**
MDP75	Black	Raven	145.17	0.54952	0.33242	0.74915	**	NS	**
MDP84	Black	Phantom	145.25	0.54952	0.33242	0.74915	**	NS	**
MDP232	Pinto	NW_590	150	0.54966	0.31299	0.76568	**	NS	**
MDP303	Pinto	Frontier	147.7	0.54966	0.31299	0.76568	**	NS	**
MDP321	Navy	Envoy	148.5	0.54966	0.31299	0.76568	**	NS	**
MDP1016	Great Northern	Royalty	148.67	0.5504	0.35375	0.73237	**	NS	**
MDP139	Small Red	Sapphire	149.58	0.5504	0.35375	0.73237	**	NS	**
MDP2	Great Northern	BelMiNeb_RMR_3	149.58	0.5504	0.35375	0.73237	**	NS	**
MDP324	Black	CDC_Nighthawk	146.58	0.5504	0.35375	0.73237	**	NS	**
MDP358	Great Northern	Orion	148.67	0.5504	0.35375	0.73237	**	NS	**
MDP186	Great Northern	GN Harris	148.92	0.55414	0.53269	0.57539	**	**	**
MDP240	Small Red	Big Bend	148.92	0.55414	0.53269	0.57539	**	**	**
MDP373	Black	UCD 9634	148.92	0.55414	0.53269	0.57539	**	**	**
MDP39	Small Red	INTA Precoz	148.92	0.55414	0.53269	0.57539	**	**	**
MDP60	Navy	Swan Valley	148.92	0.55414	0.53269	0.57539	**	**	**
MDP63	Black	Black magic	148.92	0.55414	0.53269	0.57539	**	**	**
MDP69	Black	Black hawk	148.92	0.55414	0.53269	0.57539	**	**	**
MDP33	Black	PR_0443_151	150	0.55559	0.28943	0.79307	**	NS	*
MDP202	Great Northern	NE1_09_22	147.83	0.55678	0.3292	0.76265	**	NS	**
MDP157	Pinto	Shoshone	151.25	0.56285	0.28793	0.80368	**	NS	*
MDP238	Pinto	USPT_ANT_1	150.25	0.56285	0.28793	0.80368	**	NS	*
MDP30	Small White	Morales	153.17	0.56337	0.28861	0.80383	**	NS	*
MDP387	Pinto	Medicine_Hat	151.42	0.56337	0.28861	0.80383	**	NS	*
MDP91	Pinto	P07863	151.58	0.56337	0.28861	0.80383	**	NS	*
MDP243	Small Red	USRM_20	152.25	0.56887	0.41773	0.70809	**	NS	**
MDP37	Small Red	IBC_301_204	153	0.57063	0.28726	0.81394	**	NS	*
MDP1006	Great Northern	belmineb_5	153.8	0.57181	0.38777	0.73782	**	NS	**
MDP10	Black	AC_Black_Diamond	153.33	0.57493	0.35233	0.77062	**	NS	**
MDP191	Great Northern	Emerson	153.42	0.57493	0.35233	0.77062	**	NS	**
MDP25	Pinto	Arapaho	151.5	0.57493	0.35233	0.77062	**	NS	**
MDP260	Small White	USWA_50	161	0.57623	0.34153	0.7808	**	NS	**
MDP237	Pinto	USPT_CBB_3	155.25	0.57789	0.28605	0.82359	**	NS	*
MDP391	Pinto	Vision	155.42	0.57981	0.33083	0.79364	**	NS	*
MDP1009	Great Northern	gts-904	157.25	0.58271	0.35011	0.78332	**	NS	**
MDP136	Great Northern	Beryl	153.58	0.58271	0.35011	0.78332	**	NS	**
MDP137	Great Northern	Beryl_R	160.17	0.58271	0.35011	0.78332	**	NS	**
MDP212	Small Red	AC_Scarlet	154.33	0.58271	0.35011	0.78332	**	NS	**
MDP381	Pinto	Gala	153.58	0.58271	0.35011	0.78332	**	NS	**
MDP12	Pinto	AC_Early_Rose	157.83	0.58359	0.3713	0.76865	**	NS	**
MDP121	Pinto	Baja	158	0.58359	0.3713	0.76865	**	NS	**
MDP22	Pinto	Shiny_Crow	157	0.58359	0.3713	0.76865	**	NS	**
MDP281	Pink	Gloria	157.17	0.58359	0.3713	0.76865	**	NS	**
MDP342	Navy	OAC_Laser	165.5	0.58359	0.26321	0.84593	**	NS	*
MDP38	Small Red	CENTA_Pupil	158	0.58359	0.3713	0.76865	**	NS	**
MDP273	Black Mottled	Orca	160.7	0.58843	0.30732	0.8214	**	NS	*
MDP379	Pinto	Max	158.4	0.58843	0.30732	0.8214	**	NS	*
MDP158	Small Red	UI_3	159.67	0.58997	0.34736	0.79525	**	NS	*
MDP213	Navy	Morden_003	155.67	0.58997	0.34736	0.79525	**	NS	*
MDP219	Black	ICB_3	151	0.59568	0.07827	0.96207	**	NS	NS
MDP270	Pink	I9365_5	160	0.59568	0.29144	0.84032	**	NS	*
MDP97	Navy	N05324	164.83	0.60117	0.40756	0.76741	**	NS	**
MDP1020	Pinto	snowdon	163.67	0.60812	0.37186	0.8024	**	NS	*
MDP236	Pinto	USPT_CBB_1	160.25	0.60812	0.37186	0.8024	**	NS	*
MDP355	Navy	T9903	167.8	0.61058	0.37427	0.80407	**	NS	*
MDP227	Pinto	Pindak	165.4	0.61164	0.40919	0.78154	**	NS	**
MDP204	Pinto	NE2_09_3	163.17	0.6145	0.34961	0.82504	**	NS	*
MDP190	Great Northern	Starlight	164.67	0.6159	0.37004	0.81372	**	NS	*
MDP20	Pinto	Montrose	163.92	0.6159	0.37004	0.81372	**	NS	*
MDP208	Great Northern	NE1_09_9	165.83	0.6159	0.37004	0.81372	**	NS	*
MDP92	Black	T_39	103.83	0.6159	0.37004	0.81372	**	NS	*
MDP292	Pink	PK9_7	167.25	0.62316	0.36754	0.82439	**	NS	*
MDP224	Pinto	TARS_VCI_4B	170.63	0.62601	0.36598	0.82894	**	NS	*
MDP229	Pinto	Holberg	169.75	0.63436	0.43038	0.79909	**	NS	**
MDP211	Pinto	Win_Mor	170.67	0.63524	0.45967	0.78075	**	NS	**
MDP257	Great Northern	USWA_13	169.58	0.63524	0.45967	0.78075	**	NS	**
MDP106	Black	Puebla_152	177	0.64821	0.37149	0.85128	**	NS	**
MDP127	Black	Schooner	166.17	0.64821	0.23365	0.91721	**	NS	NS
MDP278	Pink	Viva	178.6	0.6504	0.4004	0.83795	**	NS	*
MDP389	Pinto	Mariah	175	0.6504	0.4004	0.83795	**	NS	*
MDP65	Navy	Bunsi	174.3	0.6504	0.4004	0.83795	**	NS	*
MDP388	Pinto	Windbreaker	176.5	0.65111	0.43423	0.81911	**	NS	*
MDP143	Pink	ROG_312	172.7	0.65146	0.43701	0.81795	**	NS	*
MDP343	Navy	OAC_Gryphon	171.3	0.65146	0.43701	0.81795	**	NS	*
MDP49	Red	F07_014_22_2	175.17	0.65547	0.36945	0.86019	**	NS	NS
MDP279	Pink	Roza	177.5	0.65912	0.395	0.85096	**	NS	NS
MDP326	Pinto	CDC_Pinnacle	177.25	0.65977	0.45955	0.81529	**	NS	*
MDP294	Small Red	SR7_3	170	0.66273	0.22225	0.93065	**	NS	NS
MDP156	Pinto	SDPI_1	180.75	0.67273	0.37498	0.87512	**	NS	NS
MDP42	Small Red	TARS09_RR004	180.67	0.67481	0.45302	0.83832	**	NS	NS
MDP184	Great Northern	BelMiNeb-RMR-5	185.3	0.67946	0.49689	0.81958	**	NS	NS
MDP301	Pinto	Stampede	180.25	0.67999	0.37298	0.88301	**	NS	NS
MDP354	Navy	T9905	184.3	0.68513	0.29786	0.91709	**	NS	NS
MDP56	Navy	Seafarer	189.33	0.68689	0.54443	0.80098	**	*	NS
MDP266	Pink	6R_42	185.7	0.69023	0.43139	0.86704	**	NS	NS
MDP45	Small Red	TARS09_RR029	185.58	0.69296	0.48959	0.84117	**	NS	NS
MDP390	Pinto	Focus	187.25	0.69934	0.45652	0.86514	**	NS	NS
MDP94	Pink	Sedona	189	0.69985	0.45776	0.86513	**	NS	NS
MDP132	Small Red	Red_Ryder	187.25	0.70074	0.48706	0.85199	**	NS	NS
MDP62	Black	Domino	189	0.70074	0.48706	0.85199	**	NS	NS
MDP70	Pinto	Sierra	188.5	0.70074	0.48706	0.85199	**	NS	NS
MDP29	Small Red	Amadeus_77	189.92	0.70649	0.48423	0.86013	**	NS	NS
MDP138	Great Northern	Marquis	192	0.708	0.48337	0.86226	**	NS	NS
MDP299	Pinto	Maverick	191.25	0.7192	0.58709	0.82165	**	*	NS
MDP182	Great Northern	BelMiNeb-RR-2	193.92	0.72526	0.49145	0.87772	**	NS	NS
MDP5	Great Northern	BelMiNeb_RMR_7	198.5	0.7403	0.4861	0.89515	**	NS	NS
MDP287	Pink	A801	204.58	0.75239	0.64005	0.83831	**	**	NS
MDP6	Great Northern	BelMiNeb_RMR_4	202.25	0.75327	0.73715	0.7687	**	**	NS
MDP375	Pink	Yolano	204.58	0.75876	0.58257	0.87597	**	*	NS
MDP1019	Great Northern	sinaloa	208.08	0.76447	0.4619	0.92387	**	*	NS
MDP235	Pinto	USPT_WM_1	208.08	0.77111	0.48954	0.92134	**	**	NS
MDP86	Navy	Seahawk	208.1	0.77586	0.41739	0.94278	**	**	NS
MDP269	Pink	I9365_25	212	0.78557	0.71433	0.84283	**	**	NS
MDP135	Great Northern	Ivory	214.17	0.79195	0.63886	0.8908	**	**	NS
MDP215	Black	A_55	218.75	0.81788	0.72353	0.8849	**	**	NS
MDP225	Pinto	JM_126	221.08	0.81788	0.72353	0.8849	**	**	NS
MDP325	Pinto	CDCWM_2	223.5	0.8308	0.71665	0.90477	**	**	NS
MDP293	Pink	PK9_15	218	0.85019	0.56085	0.96152	**	**	NS
MDP80	Great Northern	Matterhorn	234.58	0.85786	0.66209	0.94821	**	**	NS
MDP185	Pinto	GN#1Sel27	231.5	0.85916	0.7771	0.91406	**	**	NS
MDP200	Great Northern	NE1_09_19	237.75	0.87471	0.77593	0.93326	**	**	NS
aMDP as previously described (Moghaddam et al., 2016).
bVAX3 was utilized as the resistant control.
cEstimated relative effect was determined using the mean ranks for each bean line among all the observations within the experiment. Relative effects range between the values of 0 and 1.0 (Shah and Madden, 2004).
d95% confidence intervals were generated from the estimated relative effect values.
eP values (α=0.05) were generated as prevously described (Altman and Bland 2011). * indicates significance at P<0.05. ** indicates significance at P<0.01, NS indicates no significant difference between the bean line and the designated control line.
fThe mean rank, estimated relative effect, lower and upper confidence intervals for VAX3 were 65.92, 0.24, 0.23, and 0.26, respectively.
gThe mean rank, estimated relative effect, lower and upper confidence intervals for Talon were 157.92, 0.58, 0.51, and 0.66, respectively.
hThe mean rank, estimated relative effect, lower and upper confidence intervals for Montcalm were 235.67, 0.87, 0.78 and 0.93, respectively.

## Sheet: Supplementary Table 3
Supplementary Table S3. Common significant SNPs of three GWAS analyses in Andean Diversity Panel (P<0.1)
SNP	Phenotypic data
	Quantitative	Binary	Three class
S01_26860673	*	*	*
S02_46597734	*	*	*
S02_46916095	*	*	*
S02_46929030	*	*	*
S02_47565455	*	*	*
S08_184683	*	*	*
S08_21439621	*	*	*
S08_21598081	*	*	*
S08_22351668	*	*	*
S09_37419312	*	*	*
S11_3635784	*	*	*
S11_8798280	*	*	*
S11_9423668	*	*	*
S11_10024795	*	*	*
S11_10397908	*	*	*
S11_44799085	*	*	*
S11_44799144	*	*	*
S01_42160134	*	*
S01_44346150	*	*
S02_25668121	*	*
S02_25697461	*	*
S02_25850648	*	*
S03_14194292	*	*
S03_14194319	*	*
S03_14194366	*	*
S03_14194385	*	*
S03_22691558	*	*
S08_60070729	*	*
S11_8136772	*	*
S11_8136868	*	*
S11_8136925	*	*
S02_46600387	*		*
S02_46663616	*		*
S02_46663617	*		*
S02_46922616	*		*
S02_46922623	*		*
S02_47116096	*		*
S02_47118357	*		*
S02_47118378	*		*
S02_47118463	*		*
S02_47118487	*		*
S02_47139525	*		*
S02_47139536	*		*
S02_47139621	*		*
S02_47139724	*		*
S02_47139751	*		*
S02_47158488	*		*
S02_47158489	*		*
S02_47203487	*		*
S02_47206016	*		*
S02_47244425	*		*
S02_47244425	*		*
S02_47500900	*		*
S02_47500900	*		*
S02_48299251	*		*
S03_843024	*		*
S06_29585836	*		*
S07_3320417	*		*
S07_38504717	*		*
S08_45936	*		*
S08_46019	*		*
S08_51335	*		*
S08_60088	*		*
S08_63687	*		*
S08_64370	*		*
S08_64380	*		*
S08_64381	*		*
S08_64500	*		*
S08_64520	*		*
S08_65252	*		*
S08_65280	*		*
S08_87814	*		*
S08_87851	*		*
S08_100514	*		*
S08_102065	*		*
S08_102081	*		*
S08_114379	*		*
S08_120321	*		*
S08_120358	*		*
S08_125419	*		*
S08_125443	*		*
S08_148524	*		*
S08_148604	*		*
S08_148619	*		*
S08_148628	*		*
S08_149137	*		*
S08_149140	*		*
S08_149146	*		*
S08_150453	*		*
S08_150860	*		*
S08_150862	*		*
S08_150895	*		*
S08_150911	*		*
S08_165464	*		*
S08_165491	*		*
S08_166476	*		*
S08_166495	*		*
S08_166522	*		*
S08_166524	*		*
S08_166613	*		*
S08_167334	*		*
S08_173881	*		*
S08_215711	*		*
S08_225032	*		*
S08_235965	*		*
S08_252975	*		*
S08_265426	*		*
S08_277724	*		*
S08_289269	*		*
S08_289281	*		*
S08_289282	*		*
S08_289297	*		*
S08_289323	*		*
S08_289329	*		*
S08_289333	*		*
S08_289350	*		*
S08_289364	*		*
S08_311876	*		*
S08_1543224	*		*
S08_21593001	*		*
S11_5201396	*		*
S11_7786638	*		*
S11_7838725	*		*
S11_44839099	*		*
S02_25846930		*	*
S11_8940938		*	*
S11_8982471		*	*
S11_8985223		*	*
S11_8985241		*	*
S11_9003424		*	*
S11_9003484		*	*
S11_9072361		*	*
S11_9087408		*	*
S11_9090468		*	*
S11_9090490		*	*
S11_9096369		*	*
S11_9106599		*	*
S11_9415445		*	*
S11_9472666		*	*
S11_9672905		*	*
S11_9921155		*	*
S11_9993503		*	*
S11_10017972		*	*
S11_10341067		*	*
S11_10430834		*	*
S11_10452816		*	*
S11_10460371		*	*
S11_23935359		*	*
S11_33491904		*	*
S11_33545625		*	*
S11_37060913		*	*

## Sheet: Supplementary Table 4
Supplementary Table S4. Candidate genes selected based on the GWAS results in Andean Diversity Panel
chrom	gene model	start	end	orientation	arabidopsis ID	gene name	gene annotation
Chr01	Phvul.001G166400	42158822	42173550	-	AT1G15520.1	ABCG40,ATABCG40,ATPDR12,PDR12	pleiotropic drug resistance 12
Chr01	Phvul.001G185500	44339367	44341273	+	AT3G52970.1	CYP76G1	cytochrome P450, family 76, subfamily G, polypeptide 1
Chr02	Phvul.002G329400	49429637	49430945	-	AT1G18250.2	ATLP-1	Pathogenesis-related thaumatin superfamily protein
Chr02	Phvul.002G329500	49437325	49439906	-	AT3G18010.1	WOX1	WUSCHEL related homeobox 1
Chr03	Phvul.003G009700	1074365	1077458	+	AT3G48810.1		Pentatricopeptide repeat (PPR) superfamily protein
Chr04	Phvul.004G086200	28362087	28365364	-	AT5G60340.1		P-loop containing nucleoside triphosphate hydrolases superfamily protein
Chr04	Phvul.004G086300	28351783	28360085	+	AT1G71830.1	ATSERK1,SERK1	somatic embryogenesis receptor-like kinase 1
Chr07	Phvul.007G263566	38506162	38507704	+	AT3G11945.1	ATHST,HST,PDS2	homogentisate prenyltransferase
Chr08	Phvul.008G000200	43710	46462	-	AT3G46290.1	HERK1	hercules receptor kinase 1
Chr08	Phvul.008G000300	48373	51827	-	AT2G39290.1	PGP1,PGPS1,PGS1	phosphatidylglycerolphosphate synthase 1
Chr08	Phvul.008G000600	70095	72366	+	AT5G21090.1		Leucine-rich repeat (LRR) family protein
Chr08	Phvul.008G000700	71695	77741	-	AT2G33490.1		hydroxyproline-rich glycoprotein family protein
Chr08	Phvul.008G000800	81792	87025	-	AT5G50850.1	MAB1	Transketolase family protein
Chr08	Phvul.008G001000	93156	100723	-	AT5G13180.1	ANAC083,NAC083,VNI2	NAC domain containing protein 83
Chr08	Phvul.008G001100	109960	112673	+	AT5G13170.1	SAG29	senescence-associated gene 29
Chr08	Phvul.008G001200	116524	118102	+	AT5G13170.1	SAG29	senescence-associated gene 29
Chr08	Phvul.008G001300	119769	121545	+	AT2G31960.1	ATGSL03,ATGSL3,GSL03	glucan synthase-like 3
Chr08	Phvul.008G001400	126814	131721	-	AT5G13160.1	PBS1	Protein kinase superfamily protein
Chr08	Phvul.008G001500	134954	135738	+	AT5G50760.1		SAUR-like auxin-responsive protein family
Chr08	Phvul.008G001600	139309	140625	-	AT5G13140.1		Pollen Ole e 1 allergen and extensin family protein
Chr08	Phvul.008G001700	141536	149366	-	AT2G43070.1	ATSPPL3,SPPL3	SIGNAL PEPTIDE PEPTIDASE-LIKE 3
Chr08	Phvul.008G001800	150259	151814	+	AT2G31680.1	AtRABA5d,RABA5d	RAB GTPase homolog A5D
Chr08	Phvul.008G001900	156841	158618	-	AT2G43120.1		RmlC-like cupins superfamily protein
Chr08	Phvul.008G002000	165400	168167	+	AT2G43330.1	ATINT1,INT1	inositol transporter 1
Chr08	Phvul.008G002100	170651	173338	+	AT5G19640.1		Major facilitator superfamily protein
Chr08	Phvul.008G002200	174214	180413	-	AT1G71020.1		ARM repeat superfamily protein
Chr08	Phvul.008G002250	184446	185617	-	AT5G13000.1	ATGSL12,gsl12	glucan synthase-like 12
Chr08	Phvul.008G251600	60061594	60066043	+	AT2G30310.1		GDSL-like Lipase/Acylhydrolase family protein
Chr08	Phvul.008G251700	60066270	60067728	-	AT4G26440.1	ATWRKY34,MSP3,WRKY34	WRKY DNA-binding protein 34
Chr09	Phvul.009G260500	38059964	38063904	+	AT1G72300.1		Leucine-rich receptor-like protein kinase family protein
Chr11	Phvul.011G085300	8129354	8131815	-	AT2G28110.1	FRA8,IRX7	Exostosin family protein
Chr11	Phvul.011G092100	9122844	9124524	-	AT2G27690.1	CYP94C1	cytochrome P450, family 94, subfamily C, polypeptide 1
Chr11	Phvul.011G092200	9158870	9165060	+	AT5G20890.1		TCP-1/cpn60 chaperonin family protein
Chr11	Phvul.011G092300	9171987	9176118	-	AT5G22500.1	FAR1	fatty acid reductase 1
Chr11	Phvul.011G092400	9196388	9202493	-	AT5G22500.1	FAR1	fatty acid reductase 1
Chr11	Phvul.011G092500	9235231	9240893	-	AT4G33790.1	CER4,FAR3,G7	Jojoba acyl CoA reductase-related male sterility protein
Chr11	Phvul.011G092600	9266022	9270278	-	AT2G04160.1	AIR3	Subtilisin-like serine endopeptidase family protein
Chr11	Phvul.011G092700	9271672	9279106	-	AT2G27600.1	ATSKD1,SKD1,VPS4	AAA-type ATPase family protein
Chr11	Phvul.011G092800	9286936	9290492	+	AT2G27590.1		S-adenosyl-L-methionine-dependent methyltransferases superfamily protein
Chr11	Phvul.011G092900	9290848	9293789	-	AT1G08200.1	AXS2	UDP-D-apiose/UDP-D-xylose synthase 2
Chr11	Phvul.011G093000	9298972	9301146	+	AT1G08280.1		Glycosyltransferase family 29 (sialyltransferase) family protein
Chr11	Phvul.011G093100	9301216	9305874	-	AT5G22470.1		NAD+ ADP-ribosyltransferases;NAD+ ADP-ribosyltransferases
Chr11	Phvul.011G093300	9342676	9346072	-	AT1G08290.1	WIP3	WIP domain protein 3
Chr11	Phvul.011G093500	9380450	9383110	+	AT3G44510.2		alpha/beta-Hydrolases superfamily protein
Chr11	Phvul.011G093600	9396853	9407201	+	AT5G22450.1
Chr11	Phvul.011G093700	9431906	9439104	-	AT1G08320.1	bZIP21,TGA9	bZIP transcription factor family protein
Chr11	Phvul.011G093800	9446596	9448311	-	AT1G67190.1		F-box/RNI-like superfamily protein
Chr11	Phvul.011G093900	9452237	9453904	+
Chr11	Phvul.011G094000	9474649	9475908	-	AT1G67190.2		F-box/RNI-like superfamily protein
Chr11	Phvul.011G143000	37005918	37009474	+	AT4G39830.1		Cupredoxin superfamily protein
Chr11	Phvul.011G143100	37151836	37157130	+	AT5G23960.2	ATTPS21,TPS21	terpene synthase 21
Chr11	Phvul.011G157300	44832399	44836084	+	AT4G22140.2	EBS	PHD finger family protein / bromo-adjacent homology (BAH) domain-containing protein

## Sheet: Supplementary Table 5
Supplementary Table S5. Common significant SNPs of three GWAS analyses in Middle American Diversity Panel (P<0.1)
SNP	Phenotypic data
	Quantitative	Binary	Three class
S01_51036396	*	*	*
S01_51040700	*	*	*
S04_252159	*	*	*
S04_1315429	*	*	*
S05_16292300	*	*	*
S07_15295231	*	*	*
S07_15295303	*	*	*
S08_6963026	*	*	*
S04_376099	*	*
S04_376163	*	*
S05_16292270	*	*
S08_6963052	*	*
S08_48346613	*	*
S08_48346684	*	*
S01_50797161	*		*
S01_50822097	*		*
S01_50822101	*		*
S03_4948012	*		*
S03_24490666	*		*
S03_25262166	*		*
S03_25262199	*		*
S03_25262205	*		*
S03_27090733	*		*
S04_15928934	*		*
S05_4701758	*		*
S05_16292276	*		*
S07_15295263	*		*
S07_15295343	*		*
S07_15644093	*		*
S07_15713848	*		*
S07_16333302	*		*
S08_5103917	*		*
S08_5103918	*		*
S08_5104016	*		*
S08_5112094	*		*
S08_5112097	*		*
S08_5112098	*		*
S08_5112112	*		*
S08_37146913	*		*
S08_37146918	*		*
S08_37146919	*		*
S08_37146926	*		*
S08_37147017	*		*
S01_11790378		*	*
S01_12472637		*	*
S01_15124613		*	*
S04_375988		*	*
S04_375991		*	*
S04_376030		*	*
S04_432800		*	*
S08_6963115		*	*

## Sheet: Supplementary Table 6
Supplementary Table S6. Candidate genes selected based on the GWAS results in Middle American Diversity Panel
chrom	gene model	start	end	orientation	arabidopsis ID	gene name	gene annotation
Chr01	Phvul.001G259700	50794915	50799277	+	AT1G67600.1		Acid phosphatase/vanadium-dependent haloperoxidase-related protein
Chr01	Phvul.001G259800	50800181	50807124	-	AT1G24340.1	EMB2421,EMB260	FAD/NAD(P)-binding oxidoreductase family protein
Chr01	Phvul.001G259900	50808931	50812120	-	AT1G67570.1		Protein of unknown function (DUF3537)
Chr01	Phvul.001G260000	50812525	50819689	-	AT1G67550.1	URE	urease
Chr01	Phvul.001G263500	51031383	51034520	+	AT5G16740.1		Transmembrane amino acid transporter family protein
Chr01	Phvul.001G263600	51036285	51039214	-	AT1G10830.1	Z-ISO,Z-ISO1.1,Z-ISO1.2	15-cis-zeta-carotene isomerase
Chr01	Phvul.001G263700	51040498	51042273	+	AT3G07880.1	SCN1	Immunoglobulin E-set superfamily protein
Chr01	Phvul.001G263800	51047027	51052879	-	AT1G14780.1		MAC/Perforin domain-containing protein
Chr01	Phvul.001G263900	51056916	51058300	+	AT1G05510.1		Protein of unknown function (DUF1264)
Chr01	Phvul.001G264000	51058320	51063336	-	AT3G23700.1		Nucleic acid-binding proteins superfamily
Chr01	Phvul.001G264066	51063832	51065212	-	AT3G26560.1		ATP-dependent RNA helicase, putative
Chr01	Phvul.001G264132	51065293	51066724	-	AT3G26560.1		ATP-dependent RNA helicase, putative
Chr01	Phvul.001G264200	51068350	51075131	-	AT4G14210.1	PDE226,PDS,PDS3	phytoene desaturase 3
Chr01	Phvul.001G264300	51076268	51086046	-	AT2G32000.1		DNA topoisomerase, type IA, core
Chr03	Phvul.003G098500	25251903	25252798	-	AT3G21550.1	AtDMP2,DMP2	DUF679 domain membrane protein 2
Chr04	Phvul.004G005700	368531	370087	+	AT4G39490.1	CYP96A10	cytochrome P450, family 96, subfamily A, polypeptide 10
Chr04	Phvul.004G005800	372078	374079	+	AT4G39490.1	CYP96A10	cytochrome P450, family 96, subfamily A, polypeptide 10
Chr04	Phvul.004G005900	380970	382499	+	AT4G39490.1	CYP96A10	cytochrome P450, family 96, subfamily A, polypeptide 10
Chr04	Phvul.004G006000	386618	394940	+	AT4G39490.1	CYP96A10	cytochrome P450, family 96, subfamily A, polypeptide 10
Chr04	Phvul.004G006050	394161	395837	+	AT4G39490.1	CYP96A10	cytochrome P450, family 96, subfamily A, polypeptide 10
Chr04	Phvul.004G006100	401756	403445	+	AT4G39490.1	CYP96A10	cytochrome P450, family 96, subfamily A, polypeptide 10
Chr04	Phvul.004G006200	422851	425633	-	AT5G59800.1	ATMBD7,MBD7	methyl-CPG-binding domain 7
Chr04	Phvul.004G006300	431954	433623	-	AT2G23180.1	CYP96A1	cytochrome P450, family 96, subfamily A, polypeptide 1
Chr04	Phvul.004G010800	1315291	1319926	+	AT1G50170.1	ATSIRB,SIRB	sirohydrochlorin ferrochelatase B
Chr07	Phvul.007G127800	15287066	15288017	+	AT3G23240.1	ATERF1,ERF1	ethylene response factor 1
Chr08	Phvul.008G057500	5102341	5112423	-	AT3G61570.1	GC3,GDAP1	GRIP-related ARF-binding domain-containing protein 1
Chr08	Phvul.008G057600	5118910	5120684	-	AT5G38020.1		S-adenosyl-L-methionine-dependent methyltransferases superfamily protein
